# Supplementary material for: A living vector field reveals constraints on galactose network induction in yeast
Source: Mol Syst Biol. 2017 Jan 1;13(1):908. doi: 10.15252/msb.20167323 (PMC5293160; doi:10.15252/msb.20167323)
Supplement: Supplementary file 3 — Movie EV1 [file MSB-13-908-s003.zip › README.txt]

A living vector field reveals constraints on galactose network induction in yeast
Movie EV1

Movies of Gal1p-yECerulean induction for more than 25 hours in the five experimental conditions. The experiments have been aligned in time with respect to galactose exposure. Experimental cells are lightly outlined in cyan and control cells in magenta. The intensity of color in a lane of the clock corresponds to the fraction of inducing cells that reached 10% plateau level by that timepoint . This information is also plotted in Fig. 2.  
