# Supplementary material for: A living vector field reveals constraints on galactose network induction in yeast
Source: Mol Syst Biol. 2017 Jan 1;13(1):908. doi: 10.15252/msb.20167323 (PMC5293160; doi:10.15252/msb.20167323)
Supplement: Supplementary file 4 — Movie EV2 [file MSB-13-908-s004.zip]

Archive with 2 entries (2 files):
- MovieEV2.mp4
- README.txt
