# Supplementary material for: A living vector field reveals constraints on galactose network induction in yeast
Source: Mol Syst Biol. 2017 Jan 1;13(1):908. doi: 10.15252/msb.20167323 (PMC5293160; doi:10.15252/msb.20167323)
Supplement: Supplementary file 4 — Movie EV2 [file MSB-13-908-s004.zip › README.txt]

A living vector field reveals constraints on galactose network induction in yeast
Movie EV2

Movies of bright-field images in the five experimental conditions. These are the same fields of view as in Movie EV1. Time runs from 1 hour before galactose exposure to 13 1/3 hours after. The intensity of the colors on the clock reflects the average speed of movement of cells (as plotted in Fig. 4b), here scaled between 0 and 0.25 microns per minute with the few speeds over 0.25 um/min set to the maximum. Galactose addition is indicated by a yellow flash in all the fields of view. 
